# Supplementary material for: Estimating optimum and base selection indices in plant and animal breeding programs by development new and simple SAS and R codes
Source: Sci Rep. 2023 Nov 3;13:18977. doi: 10.1038/s41598-023-46368-6 (PMC10624857; doi:10.1038/s41598-023-46368-6)
Supplement: Supplementary file 3 — Supplementary Information 3. [file 41598_2023_46368_MOESM3_ESM.csv]

	x1	x2	x3	x4	x5	x6	x7
G1	136.14	12.8	109.87	2.27	24.17	119.13	5.43
G2	136.18	18.87	113.67	2.33	21.89	127.87	7.52
G3	159.53	18.07	153.87	2.5	24.53	175.87	10.91
G4	160.12	19.33	147	2.52	24.2	197.2	11
G5	138.35	15.67	120.93	2.29	24.61	131.33	7.45
G6	145.16	19.27	111.33	2.42	25.64	120.07	8.8
G7	144.99	14.2	103.07	2.92	26.19	112.4	6.13
G8	156.71	13.4	121.07	2.7	26.51	135.47	6.87
G9	161.36	15.67	81.13	2.66	27.58	181.6	5.61
G10	89.37	16.33	179.47	2.62	22.88	235.4	10.74
G11	140.69	19.4	147	2.73	21.62	210.13	9.86
G12	174.07	21.27	150.2	2.13	25.22	177.87	12.93
G13	145.67	18.8	150.27	2.66	27.06	247.53	12.23
G14	96.81	22.07	156	2.5	23.32	188.4	12.84
G15	135.95	15.8	251.2	2.37	22.06	271.07	14
G16	107.3	15.13	187.07	3.1	23.48	196.67	10.62
G17	99.57	24.07	157.73	2.53	23.42	185.73	14.23
G18	138.82	29.27	97.53	2.64	27.84	108.73	12.72
G19	104.73	15.67	163.07	2.28	26.54	191.87	10.83
G20	88.79	16.4	157.2	2.69	25.83	186.73	10.64
G21	154.94	18.73	130.53	2.72	26.75	159.73	10.5
G22	107.06	17.13	161.07	2.32	26.44	199.27	11.67
G23	86.57	27.33	151.6	2.67	21.92	207.13	14.49
G24	142.88	25.07	162.4	2.6	20.53	242.13	13.37
G25	83.44	10.93	132.67	2.24	16.37	218.93	3.79
G26	173.2	18.73	138	2.13	21.44	164.4	8.87
G27	122.46	12.47	200.07	2.73	23.48	228.33	9.37
G28	118.53	10.93	206.93	2.7	24.4	247.6	8.83
