# Supplementary material for: Estimating optimum and base selection indices in plant and animal breeding programs by development new and simple SAS and R codes
Source: Sci Rep. 2023 Nov 3;13:18977. doi: 10.1038/s41598-023-46368-6 (PMC10624857; doi:10.1038/s41598-023-46368-6)
Supplement: Supplementary file 4 — Supplementary Information 4. [file 41598_2023_46368_MOESM4_ESM.csv]

	x1	x2	x3	x4	x5	x6	x7
x1	758.48	6.08	-342.53	-0.92	22.6	-414.88	-12.19
x2	6.08	21.23	-28.22	-0.01	0.52	-22.08	9.43
x3	-342.53	-28.22	1324.34	0.82	-27.35	1319.4	54.01
x4	-0.92	-0.01	0.82	0.06	0.15	1.24	0.05
x5	22.6	0.52	-27.35	0.15	6.93	-44.35	0.69
x6	-414.88	-22.08	1319.4	1.24	-44.35	2073.61	54.4
x7	-12.19	9.43	54.01	0.05	0.69	54.4	8.43
