# Supplementary material for: Estimating optimum and base selection indices in plant and animal breeding programs by development new and simple SAS and R codes
Source: Sci Rep. 2023 Nov 3;13:18977. doi: 10.1038/s41598-023-46368-6 (PMC10624857; doi:10.1038/s41598-023-46368-6)
Supplement: Supplementary file 5 — Supplementary Information 5. [file 41598_2023_46368_MOESM5_ESM.csv]

	x1	x2	x3	x4	x5	x6	x7
x1	756.36	6.17	-343.37	-0.95	22.56	-416.08	-12.18
x2	6.17	20.74	-28.57	-0.01	0.69	-22.27	9.19
x3	-343.37	-28.57	1302.89	0.73	-27.47	1298.77	52.36
x4	-0.95	-0.01	0.73	0.05	0.14	1.15	0.05
x5	22.56	0.69	-27.47	0.14	6.17	-43.97	0.49
x6	-416.08	-22.27	1298.77	1.15	-43.97	2029.11	53.06
x7	-12.18	9.19	52.36	0.05	0.49	53.06	8.1
