# Supplementary material for: Estimating optimum and base selection indices in plant and animal breeding programs by development new and simple SAS and R codes
Source: Sci Rep. 2023 Nov 3;13:18977. doi: 10.1038/s41598-023-46368-6 (PMC10624857; doi:10.1038/s41598-023-46368-6)
Supplement: Supplementary file 6 — Supplementary Information 6. [file 41598_2023_46368_MOESM6_ESM.csv]

	a1
x1	1
x2	1
x3	1
x4	1
x5	1
x6	1
x7	1
